# Supplementary material for: A phosphoinositide map at the shoot apical meristem in Arabidopsis thaliana
Source: BMC Biol. 2018 Feb 7;16:20. doi: 10.1186/s12915-018-0490-y (PMC5803925; doi:10.1186/s12915-018-0490-y)
Supplement: Supplementary file 2 — Sample size and statistical analysis. (ODS 5 kb) [file 12915_2018_490_MOESM2_ESM.ods]

## Sheet: table_S1
Line or condition	Total number	MGX analyzed	representative pattern	Statistical test	p-value (CZ vs. Boundary)
FM4-64 staining	8	4	7	Wilcoxon - Mann Whitney	> 0.1
pPDF1::CFP-N7	5	4	5	Wilcoxon - Mann Whitney	> 0.1
pUbQ10::29-1-TdTomato	10	4	8	Wilcoxon - Mann Whitney	> 0.1
pPDF1::29-1-TdTomato	15	5	14	Wilcoxon - Mann Whitney	> 0.1
pPDF1::mCitrine-PHPLC	18	4	17	Wilcoxon - Mann Whitney	<0.05
pPDF1::mCitrine-P4MSiDM	17	4	15	Wilcoxon - Mann Whitney	<0.05
bot1-7 pPDF1::mCitrine-PHPLC	6	4	6	Wilcoxon - Mann Whitney	<0.05
p35S::PLAIIIβ pPDF1::mCitrine-PHPLC	8	4	7	Wilcoxon - Mann Whitney	<0.05
Line	Total number	MGX analyzed	representative pattern
pin1-7 pPDF1::mCitrine-PHPLC	13	8	8
pin1-7 pPDF1::mCitrine-P4MSiDM	11	8	7
pPDF1:mCitrine-PHPLC on NPA	14	8	8
pPDF1::mCitrine-P4MSiDM on NPA	14	8	6
Ablations in pPDF1::mCitrine-PHPLC	5	5	5
Isoxaben on pPDF1::mCitrine-PHPLC	6	2 (132 cells)	6
Line	Size (µm)	StDev	n	Statistical test	p-value (vs. WT)	P-value (vs. bot1-7)
WT	83.63	8.18	13
bot1-7	78.70	10.81	13	Wilcoxon - Mann Whitney	0.24
p35S::PLAIIIβ-OE	70.04	7.84	13	Wilcoxon - Mann Whitney	< 0.001	0.06
