# Supplementary material for: A phosphoinositide map at the shoot apical meristem in Arabidopsis thaliana
Source: BMC Biol. 2018 Feb 7;16:20. doi: 10.1186/s12915-018-0490-y (PMC5803925; doi:10.1186/s12915-018-0490-y)
Supplement: Supplementary file 3 — Raw data (relative signal intensities) for individual apices. (ODS 5 kb) [file 12915_2018_490_MOESM3_ESM.ods]

## Sheet: table_S2
	CZ	PZ	Boundary	Organ
FM4-64 staining	1	1.004	0.929	0.932
	1	1.046	1.119	0.835
	1	1.250	1.193	0.960
	1	1.023	1.182	0.971
pPDF1::CFP-N7	1	1.001	0.916	0.976
	1	1.316	1.351	0.942
	1	1.128	1.121	1.300
	1	1.114	1.212	0.896
pUbQ10::29-1-TdTomato	1	1.089	1.087	0.902
	1	0.861	1.157	0.934
	1	1.027	1.161	1.114
	1	0.956	0.956	0.939
pPDF1::29-1-TdTomato	1	1.204	0.91	0.985
	1	0.765	1.277	0.954
	1	0.770	1.168	0.927
	1	0.904	1.109	0.888
	1	1.005	1.299	0.974
pPDF1::mCitrine-PHPLC	1	2.272	2.356	1.021
	1	2.223	2.375	1.396
	1	1.975	3.098	1.495
	1	1.993	2.927	1.270
pPDF1::mCitrine-P4MSiDM	1	1.547	1.995	1.119
	1	1.399	1.989	1.370
	1	1.690	2.106	1.100
	1	1.790	1.993	1.392
bot1-7 pPDF1::mCitrine-PHPLC	1	1.462	1.943	2.089
	1	1.874	1.434	2.581
	1	1.983	1.318	1.976
	1	1.407	1.511	1.631
p35S::PLAIIIβ pPDF1::mCitrine-PHPLC	1	1.468	2.917	1.635
	1	1.065	1.99	1.631
	1	1.131	1.435	2.142
	1	1.106	1.147	2.570
